# Supplementary material for: Functional Characterization of an Odorant Receptor Expressed in Newly Hatched Larvae of Fall Armyworm Spodoptera frugiperda
Source: Insects. 2024 Jul 26;15(8):564. doi: 10.3390/insects15080564 (PMC11354698; doi:10.3390/insects15080564)
Supplement: Supplementary file 1 [file insects-15-00564-s001.zip]

Archive with 1 entries (1 files):
- insects-3086185-supplementary.pdf
